# Supplementary material for: Comparative sequence analysis of patient-matched primary colorectal cancer, metastatic, and recurrent metastatic tumors after adjuvant FOLFOX chemotherapy
Source: BMC Cancer. 2019 Mar 21;19:255. doi: 10.1186/s12885-019-5479-6 (PMC6429751; doi:10.1186/s12885-019-5479-6)
Supplement: Supplementary file 2 — Table S1. Coverage details. Summary of the sequencing coverage depth in each sample. (XLSX 10 kb) [file 12885_2019_5479_MOESM2_ESM.xlsx]

## Sheet: Supplementary Table 1
	Additional Table 1: Coverege Details
	case	sample	Total reads	Aligned reads (%)	Mean target coverage	% of target basis (>=30 reads)
	1	primary	110537232	99867931 (90)	90	89
		pre-FOLFOX meta.	122293726	103284130 (84)	92	87
		post-FOLFOX meta.	159538251	120242373 (75)	96	92
		normal tissue	93750792	62725539 (67)	57	70
	2	primary	191365912	179461845 (94)	154	96
		pre-FOLFOX meta.	190768908	177500885 (93)	155	95
		post-FOLFOX meta.	188543254	180997406 (96)	151	96
		normal tissue	104084725	84818452 (81)	77	81
	3	primary	129688354	117280277 (90)	107	88
		pre-FOLFOX meta.	155911639	146120828 (94)	133	92
		post-FOLFOX meta.	139140040	130679237 (94)	120	90
		normal tissue	79896452	67706003 (85)	63	73
	4	primary	134836510	125840818 (93)	116	90
		pre-FOLFOX meta.	162944490	153056513 (94)	138	93
		post-FOLFOX meta.	151797377	142228257 (94)	131	93
		normal tissue	66644389	55677492 (84)	52	64
	Average (tumor)		1.53114e+08	139713375 (91)	124	92
	Average (normal)		8.60941e+07	67731871.5 (79)	62	72
