# Supplementary material for: Comparative sequence analysis of patient-matched primary colorectal cancer, metastatic, and recurrent metastatic tumors after adjuvant FOLFOX chemotherapy
Source: BMC Cancer. 2019 Mar 21;19:255. doi: 10.1186/s12885-019-5479-6 (PMC6429751; doi:10.1186/s12885-019-5479-6)
Supplement: Supplementary file 6 — Table S4. The gain or loss of the mutations that were predicted as functionally important. (XLSX 13 kb) [file 12885_2019_5479_MOESM6_ESM.xlsx]

## Sheet: Sheet2
Additional Table 4: The gain or loss of the some mutations which were predicted as functionally important variants
Gain/Loss	Gene symbol	chromosome	position	ref.	variant	Transcript	Amino acid alteration
Gained after FOLFOX	ATG2A	chr11	64662609	C	T	CCDS31602.1	A1885T
	CACNA1E	chr1	181706782	C	T	CCDS53443.1,CCDS55664.1,CCDS55665.1	R1182C,R1182C,R1163C
	CHTF8	chr16	69154534	C	T	CCDS42185.1	V54M
	DNAH8	chr6	38813515	A	G	NM_001206927	S1671G
	IGLON5	chr19	51830396	C	T	CCDS46158.1	R237C
	OR2T11	chr1	248790293	A	G	CCDS31122.1	I46T
	OR2T11	chr1	248790294	T	G	CCDS31122.1	I46L
	ZNF285	chr19	44891043	G	T	CCDS12638.1	P455Q
	C1QB	chr1	22987704	C	T	CCDS228.1	T196I
	ST6GAL2	chr2	107459668	G	A	CCDS2073.1,CCDS46380.1	R256W,R256W
	SH3RF3	chr2	109964229	C	T	NM_001099289	R225C
	KIF1A	chr2	241659197	C	T	CCDS46561.1	R1571Q
	IQSEC1	chr3	12954959	C	T	CCDS33703.1	R776Q
	CAPN7	chr3	15248042	G	A	CCDS2624.1	A14T
	TBC1D9	chr4	141598058	G	A	CCDS47136.1	P350L
	CDH9	chr5	26885831	C	T	CCDS3893.1	D592N
	RICTOR	chr5	38958572	C	T	CCDS34148.1	G798E
	HIVEP2	chr6	143093232	G	A	CCDS43510.1	R882W
	TRPV5	chr7	142626626	C	G	CCDS5875.1	Q128H
	DLGAP2	chr8	1497779	C	T	CCDS47760.1	S307L
	C8orf82	chr8	145754376	G	A	ENST00000527462	A24V
	CHST15	chr10	125798100	G	A	CCDS55731.1,CCDS7638.1	T374M,T374M
	PTPRJ	chr11	48161097	C	G	CCDS7945.1	L738V
	MPEG1	chr11	58979896	G	A	CCDS41650.1	T148I
	DDI1	chr11	103908342	G	C	CCDS31660.1	Q264H
	AKAP3	chr12	4735934	C	A	CCDS8531.1	D712Y
	PCDH17	chr13	58207288	G	A	CCDS31986.1	R203H
	AKT1	chr14	105246551	C	T	CCDS9994.1	E17K
	NUSAP1	chr15	41625174	G	C	CCDS45234.1,CCDS45235.1,CCDS45236.1	E7Q,E7Q,E7Q
	TRPM7	chr15	50925110	G	T	CCDS42035.1	H363N
	IQCH	chr15	67553661	G	C	CCDS10223.2,CCDS32273.1	E35Q,E35Q
	CHD9	chr16	53352217	C	T	CCDS45485.1	R2544C
	CIAPIN1	chr16	57468118	G	A	CCDS10781.2	R132W
	ZNF560	chr19	9577375	G	A	CCDS12214.1	R750C
	CD177	chr19	43864462	A	C	NM_020406	N222T
	NLGN4X	chrX	5827095	C	A	CCDS14126.1	G271C
	FRMD7	chrX	131212600	G	T	CCDS35397.1	P482H
	AFF2	chrX	148039943	C	T	CCDS14684.1,CCDS55520.1,CCDS55521.1	P882L,P849L,P523L
	PASD1	chrX	150840816	G	T	CCDS35431.1	Q533H
	DEDD	chr1	161094210	C	T	CCDS1219.1	E15K
	SEMA5B	chr3	122647866	A	G	CCDS35491.1	C172R
	PDZD2	chr5	32058012	C	T	CCDS34137.1	T668M
	VPS13B	chr8	100287479	T	G	CCDS6280.1,CCDS6281.1	S941A,S941A
	PLCB3	chr11	64023206	G	A	CCDS53654.1,CCDS8064.1	R137Q,R204Q
	LRTM2	chr12	1943781	C	T	CCDS31726.1	A336V
	TDRD6	chr6	46656121	G	A	CCDS34470.1,CCDS55017.1	V86M,V86M
	PDE1C	chr7	31793126	C	T	CCDS55099.1,CCDS55100.1	A668T,A728T
	DOC2A	chr16	30018506	C	A	CCDS10666.1	E214D
	TLR8	chrX	12938172	G	A	CCDS14152.1	R338H
Lost after FOLFOX	EPB41	chr1	29342234	A	C	CCDS330.1,CCDS331.1,CCDS332.1,CCDS53288.1,CCDS53289.1	K252T,K78T,K78T,K287T,K287T
	LRP2	chr2	170145604	G	A	CCDS2232.1	P325L
	MAP2	chr2	210560922	C	T	CCDS2384.1	P1343L
	DNAH1	chr3	52384033	G	A	CCDS46842.1	R852H
	TOPBP1	chr3	133362176	G	A	CCDS46919.1	S630L
	PIK3CA	chr3	178916876	G	A	CCDS43171.1	R88Q
	PIK3CA	chr3	178936082	G	A	CCDS43171.1	E542K
	ANTXR2	chr4	80977150	C	T	CCDS47085.1,CCDS47086.1	G105D,G105D
	SYNE1	chr6	152631147	C	A	CCDS5235.1,CCDS5236.2	L5604F,L5675F
	NECAB1	chr8	91962107	G	T	CCDS47889.1	W311C
	STAT5B	chr17	40375464	T	A	CCDS11423.1	L162F
	RANBP3	chr19	5917853	C	T	CCDS42477.1,CCDS42478.1,CCDS45935.1	D470N,D538N,D533N
	GMIP	chr19	19748328	G	A	CCDS12408.1	R324C
	ST6GAL2	chr2	107459818	G	A	CCDS2073.1,CCDS46380.1	R206W,R206W
	HAUS6	chr9	19058409	G	A	CCDS6489.1	H786Y
