# Supplementary material for: Comparative sequence analysis of patient-matched primary colorectal cancer, metastatic, and recurrent metastatic tumors after adjuvant FOLFOX chemotherapy
Source: BMC Cancer. 2019 Mar 21;19:255. doi: 10.1186/s12885-019-5479-6 (PMC6429751; doi:10.1186/s12885-019-5479-6)
Supplement: Supplementary file 7 — Table S5. Post-FOLFOX unique gene mutations used for the GO analysis. List of selected gene mutations for the GO analysis. (XLSX 16 kb) [file 12885_2019_5479_MOESM7_ESM.xlsx]

## Sheet: Sheet2
Additional Table 5: Post-FOLFOX unique gene mutations used for GO analysis
Case	Gene symbol	chromosome	position	ref.	variant	Transcript	Consequence	Amino acid alteration	polyphen score		Variant allele frequency(%)
Case1	ATG2A	chr11	64662609	C	T	CCDS31602.1	nonsynonymous	A1885T	1	PROBABLY DAMAGING	17.6471
Case1	CACNA1E	chr1	181706782	C	T	CCDS53443.1,CCDS55664.1,CCDS55665.1	nonsynonymous	R1182C,R1182C,R1163C	1	PROBABLY DAMAGING	17.6923
Case1	CSPG4	chr15	75981976	C	T	CCDS10284.1	nonsynonymous	R477H	0.513	POSSIBLY DAMAGING	17.5
Case1	IGLON5	chr19	51830396	C	T	CCDS46158.1	nonsynonymous	R237C	1	PROBABLY DAMAGING	20.2703
Case2	AFF2	chrX	148039943	C	T	CCDS14684.1,CCDS55520.1,CCDS55521.1	nonsynonymous	P882L,P849L,P523L	1	PROBABLY DAMAGING	32.4324
Case2	AKAP3	chr12	4735934	C	A	CCDS8531.1	nonsynonymous	D712Y	0.999	PROBABLY DAMAGING	19.7531
Case2	AKT1	chr14	105246551	C	T	CCDS9994.1	nonsynonymous	E17K	1	PROBABLY DAMAGING	43.1373
Case2	BCLAF1	chr6	136599405	G	A	CCDS47485.1,CCDS47486.1,CCDS5177.1	nonsynonymous	S205L,S203L,S205L	0.879	POSSIBLY DAMAGING	10.0478
Case2	C1orf129	chr1	170961469	C	T	CCDS41436.1,CCDS53429.1	nonsynonymous	A398V,A398V	0.725	POSSIBLY DAMAGING	24.0876
Case2	C1QB	chr1	22987704	C	T	CCDS228.1	nonsynonymous	T196I	0.998	PROBABLY DAMAGING	27.957
Case2	CAPN7	chr3	15248042	G	A	CCDS2624.1	nonsynonymous	A14T	1	PROBABLY DAMAGING	26.9231
Case2	CCDC108	chr2	219878675	C	T	CCDS2430.2	nonsynonymous	V1232M	0.994	PROBABLY DAMAGING	32.2034
Case2	CD177	chr19	43864462	A	C	NM_020406	nonsynonymous	N222T	0.972	PROBABLY DAMAGING	20.9964
Case2	CDH9	chr5	26885831	C	T	CCDS3893.1	nonsynonymous	D592N	0.999	PROBABLY DAMAGING	28.3465
Case2	COL22A1	chr8	139601635	G	T	CCDS6376.1	nonsynonymous	P1581H	1	PROBABLY DAMAGING	41.6667
Case2	DDI1	chr11	103908342	G	C	CCDS31660.1	nonsynonymous	Q264H	1	PROBABLY DAMAGING	29.9145
Case2	DOCK1	chr10	129237367	AAGG	A	NM_001380	indel	K1692-	-	indel	31.4721
Case2	DQX1	chr2	74751349	G	A	CCDS1949.2	nonsynonymous	Q173*	-	indel	23.9264
Case2	HIST2H2AB	chr1	149859098	ACT	A	CCDS938.1	indel	S123-	-	indel	24.1597
Case2	HIVEP2	chr6	143093232	G	A	CCDS43510.1	nonsynonymous	R882W	1	PROBABLY DAMAGING	29.4872
Case2	IQCH	chr15	67553661	G	C	CCDS10223.2,CCDS32273.1	nonsynonymous	E35Q,E35Q	0.993	PROBABLY DAMAGING	27.9412
Case2	IQSEC1	chr3	12954959	C	T	CCDS33703.1	nonsynonymous	R776Q	1	PROBABLY DAMAGING	24.0385
Case2	KIF1A	chr2	241659197	C	T	CCDS46561.1	nonsynonymous	R1571Q	1	PROBABLY DAMAGING	21.4286
Case2	MED12	chrX	70342666	C	T	CCDS43970.1	nonsynonymous	S476F	0.603	POSSIBLY DAMAGING	34.3284
Case2	MPEG1	chr11	58979896	G	A	CCDS41650.1	nonsynonymous	T148I	1	PROBABLY DAMAGING	22.2222
Case2	MUC19	chr12	40805875	CA	C	ENST00000425730	indel	D49-	-	indel	17.0213
Case2	NLGN4X	chrX	5827095	C	A	CCDS14126.1	nonsynonymous	G271C	1	PROBABLY DAMAGING	32.381
Case2	NUSAP1	chr15	41625174	G	C	CCDS45234.1,CCDS45235.1,CCDS45236.1	nonsynonymous	E7Q,E7Q,E7Q	1	PROBABLY DAMAGING	22.3776
Case2	ODZ4	chr11	78380582	C	G	CCDS44688.1	nonsynonymous	E2270Q	0.935	POSSIBLY DAMAGING	26.875
Case2	PCDH17	chr13	58207288	G	A	CCDS31986.1	nonsynonymous	R203H	1	PROBABLY DAMAGING	10.2941
Case2	PTPRJ	chr11	48161097	C	G	CCDS7945.1	nonsynonymous	L738V	1	PROBABLY DAMAGING	29.5455
Case2	RASD2	chr22	35947597	G	A	CCDS13916.1	nonsynonymous	D107N	0.781	PROBABLY DAMAGING	29.4737
Case2	RASSF7	chr11	562172	G	A	CCDS44505.1,CCDS44506.1,CCDS7702.1	nonsynonymous	C73Y,C73Y,C73Y	0.876	POSSIBLY DAMAGING	31.7073
Case2	RICTOR	chr5	38958572	C	T	CCDS34148.1	nonsynonymous	G798E	0.994	PROBABLY DAMAGING	21.25
Case2	RXRB	chr6	33164220	GCTAC	G	CCDS4768.1	indel	S328-	-	indel	23.5294
Case2	SH3RF3	chr2	109964229	C	T	NM_001099289	nonsynonymous	R225C	1	PROBABLY DAMAGING	19.4915
Case2	SLC24A6	chr12	113742178	C	T	CCDS31909.1	nonsynonymous	G502D	1	PROBABLY DAMAGING	21.875
Case2	SLITRK3	chr3	164907190	G	A	CCDS3197.1	nonsynonymous	R477*	-	Nonsense	28.1553
Case2	SLITRK6	chr13	86368190	AT	A	CCDS41903.1	indel	N818-	-	indel	22.0395
Case2	ST6GAL2	chr2	107459668	G	A	CCDS2073.1,CCDS46380.1	nonsynonymous	R256W,R256W	0.534	POSSIBLY DAMAGING	32.1429
Case2	TBC1D9	chr4	141598058	G	A	CCDS47136.1	nonsynonymous	P350L	0.97	PROBABLY DAMAGING	22.6667
Case2	TMEM132C	chr12	129190596	C	A	NM_001136103	nonsynonymous	S1028*	-	Nonsense	10.1852
Case2	TRPM7	chr15	50925110	G	T	CCDS42035.1	nonsynonymous	H363N	0.988	PROBABLY DAMAGING	21.7391
Case2	TRPV5	chr7	142626626	C	G	CCDS5875.1	nonsynonymous	Q128H	0.998	PROBABLY DAMAGING	19.3396
Case2	UBR5	chr8	103341561	C	A	CCDS34933.1	nonsynonymous	E389*	-	Nonsense	20.5263
Case2	ZNF560	chr19	9577375	G	A	CCDS12214.1	nonsynonymous	R750C	1	PROBABLY DAMAGING	22.3529
Case3	CDC20B	chr5	54420767	G	GCA	CCDS3966.1,CCDS47207.1,CCDS54852.1	indel	A360-,A360-,A360-	-	indel	11.4583
Case3	DEDD	chr1	161094210	C	T	CCDS1219.1	nonsynonymous	E15K	0.993	PROBABLY DAMAGING	14.9485
Case3	LRTM2	chr12	1943781	C	T	CCDS31726.1	nonsynonymous	A336V	1	PROBABLY DAMAGING	34.8315
Case3	PCDHA9	chr5	140230494	T	A	NM_014005	nonsynonymous	L805*	-	Nonsense	13.2075
Case3	PDZD2	chr5	32058012	C	T	CCDS34137.1	nonsynonymous	T668M	1	PROBABLY DAMAGING	15.0538
Case3	SEMA5B	chr3	122647866	A	G	CCDS35491.1	nonsynonymous	C172R	1	PROBABLY DAMAGING	29.1667
Case3	VPS13B	chr8	100287479	T	G	CCDS6280.1,CCDS6281.1	nonsynonymous	S941A,S941A	0.994	PROBABLY DAMAGING	16.6667
Case4	C19orf29	chr19	3618957	C	T	CCDS45920.1	nonsynonymous	A360T	0.92	POSSIBLY DAMAGING	16.6667
Case4	DOC2A	chr16	30018506	C	A	CCDS10666.1	nonsynonymous	E214D	0.974	PROBABLY DAMAGING	10.4762
Case4	JPH3	chr16	87637893	C	CCTGCTGCTG	ENST00000301008,ENST00000393224	indel	P144-,C16-	-	indel	13.1148
Case4	PDE1C	chr7	31793126	C	T	CCDS55099.1,CCDS55100.1	nonsynonymous	A668T,A728T	0.999	PROBABLY DAMAGING	10.3093
Case4	RUNX1	chr21	36164361	G	T	ENST00000399245	nonsynonymous	S448*	-	Nonsense	100
Case4	TBC1D12	chr10	96291071	C	T	CCDS41553.1	nonsynonymous	R705*	-	Nonsense	19.6262
Case4	TDRD6	chr6	46656121	G	A	CCDS34470.1,CCDS55017.1	nonsynonymous	V86M,V86M	1	PROBABLY DAMAGING	14.5833
Case4	TLR8	chrX	12938172	G	A	CCDS14152.1	nonsynonymous	R338H	0.982	PROBABLY DAMAGING	11.811
							*: nonsense mutation, fs: frame shift
