# Supplementary material for: Comparative sequence analysis of patient-matched primary colorectal cancer, metastatic, and recurrent metastatic tumors after adjuvant FOLFOX chemotherapy
Source: BMC Cancer. 2019 Mar 21;19:255. doi: 10.1186/s12885-019-5479-6 (PMC6429751; doi:10.1186/s12885-019-5479-6)
Supplement: Supplementary file 8 — Table S6. Significant functional clusters in each mutation category. List of the Gene Ontology terms enriched among unique gene mutations before FOLFOX administration or among common mutations. (XLSX 10 kb) [file 12885_2019_5479_MOESM8_ESM.xlsx]

## Sheet: Supplementary Table 5
	Additional Table 6: Significant functional clusters in each mutation category
	Mutation category	Gene ontology term	Gene symbol				Adjusted P value
			case1	case2	case3	case4
	common	GO:0007155~cell adhesion	DCHS2, COL22A1, ACTN2, COL5A1, VNN1, BAI1, APC	NRXN2, ITGA2, PCDH11X, CLDN15	BCAM, APC	CDH2, BAI1, CD6, APC	0.0006
		GO:0060627~regulation ov vesicle-mediated transport	C3, ADIPOQ	ITGA2	FCER1A, UNC13D, CACNA1A	-	0.0004
		GO:0019901~protein kinase binding	AKAP7, APC	ATN1	APC	CDH2, CD6, APC	0.0151
		GO:0008134~transcription factor binding	SMARCD2, TP53, FHL2, ACTN2, SMARCA4	ATN1, MED16, YWHAB	TP53	E2F2, TFAP4,TP53, SP4, NR2F1	0.0004
	primary unique	GO:0006355~regulation of transcription, DNA-dependent	-	CDKN2A, IRX3, TULP4, SP2, ZNF675, TCF15	MAPK8IP2	HOXA3	0.001
		GO:0006469~negative regulation of protein kinase activity	-	CDKN2A ZNF675	MAPK8IP1	-	0.0035
	pre-FOLFOX meta. unique	GO:0007283~spermatogenesis	BRCA2, MORC1	CYLC1, MAST2	-	-	0.0063
		GO:0005856~cytoskeleton	BRCA2, KRTAP4-1	CYLC1, MAST2, INA, RBM39	-	-	0.0033
